# Supplementary material for: Plasma Biomarker Profiling in Heart Failure Patients with Preserved Ejection Fraction before and after Spironolactone Treatment: Results from the Aldo-DHF Trial
Source: Cells. 2021 Oct 19;10(10):2796. doi: 10.3390/cells10102796 (PMC8535031; doi:10.3390/cells10102796)
Supplement: Supplementary file 1 [file cells-10-02796-s001.zip]

Archive with 1 entries (1 files):
- cells-1402460-supplementary.pdf
